# Supplementary material for: Antifungal Activity of the Phenolic Compounds Ellagic Acid (EA) and Caffeic Acid Phenethyl Ester (CAPE) against Drug-Resistant Candida auris
Source: J Fungi (Basel). 2021 Sep 15;7(9):763. doi: 10.3390/jof7090763 (PMC8466507; doi:10.3390/jof7090763)
Supplement: Supplementary file 1 [file jof-07-00763-s001.zip]

Archive with 1 entries (1 files):
- jof-1369202-supplementary.pdf
